# Supplementary material for: Prehabilitation in Adult Cancer Patients Undergoing Chemotherapy or Radiotherapy: A Scoping Review
Source: Cancers (Basel). 2026 Jan 16;18(2):286. doi: 10.3390/cancers18020286 (PMC12838628; doi:10.3390/cancers18020286)
Supplement: Supplementary file 1 [file cancers-18-00286-s001.zip]

Archive with 1 entries (1 files):
- cancers-4068024-supplementary.pdf
